# Supplementary material for: The Effect of the Ala16Val Mutation on the Secondary Structure of the Manganese Superoxide Dismutase Mitochondrial Targeting Sequence
Source: Antioxidants (Basel). 2022 Nov 27;11(12):2348. doi: 10.3390/antiox11122348 (PMC9774195; doi:10.3390/antiox11122348)
Supplement: Supplementary file 1 [file antioxidants-11-02348-s001.zip]

Archive with 3 entries (3 files):
- antioxidants-1963731-supplementary.pdf
- Movie S1_Ala_MTS_MnSOD movie.mp4
- Movie S2_Val_MTS_MnSOD movie.mp4
